# Supplementary material for: Population Genetics for Inferring Introduction Sources of the Oriental Fruit Fly, Bactrocera dorsalis: A Test for Quarantine Use in Korea
Source: Insects. 2021 Sep 22;12(10):851. doi: 10.3390/insects12100851 (PMC8541597; doi:10.3390/insects12100851)
Supplement: Supplementary file 1 [file insects-12-00851-s001.zip]

Archive with 2 entries (2 files):
- _Supplementary material 1 Figures S1-S8_REV2.pdf
- _Supplementary material 2 Tables S1-S7_REV1.pdf
